# Supplementary material for: Stable isotope data (oxygen-18 and deuterium) from surveys of lakes, wetlands, rivers, and input waters across the South Athabasca Oil Sands region, Alberta, 2007–2009
Source: Data Brief. 2018 Dec 31;22:781–6. doi: 10.1016/j.dib.2018.12.074 (PMC6362867; doi:10.1016/j.dib.2018.12.074)
Supplement: Supplementary file 2 — Supplementary material. [file mmc2.xlsx]

## Sheet: Sheet1
Lakes																								Wetlands																Shallow soil water								Snowpack
2007												2008						2009						2008								2009								2007								2012
SampleID	Type	Lake Name	Latitude	Longitude	Lake Surface Area (km2)	Lake Elev (m)	d18O (‰ VSMOW)	d2H (‰ VSMOW)	Model output E/I X100 % for 18O	Model output Water yield (mm) for 18O		SampleID	d18O (‰ VSMOW)	d2H (‰ VSMOW)	Model output E/I X100 % for 18O	Model output Water yield (mm) for 18O		SampleID	d18O (‰ VSMOW)	d2H (‰ VSMOW)	Model output E/I X100 % for 18O	Model output Water yield (mm) for 18O		SampleID	StationID	Type	Latitude	Longitude	d18O (‰ VSMOW)	d2H (‰ VSMOW)		SampleID	StationID	Type	Latitude	Longitude	d18O (‰ VSMOW)	d2H (‰ VSMOW)		SampleID	StationID	Type	Latitude	Longitude	d18O (‰ VSMOW)	d2H (‰ VSMOW)		SampleID	StationID
SA07-004	Lake	Kiskatinaw Lake	56.5402	-111.003	0.87	429	-13.85	-123.38	17.3006	64.9864		SB08-004	-13.61	-123.54	18.121	61.52		SB09-004	-15.39	-127.3	10.641	112.84		SB08-017-F1	017-F	FEN	56.2604	110.582	-15.83	-127.54		SB09-017-F	017-F	FEN	56.2604	110.582	-15.5025	-125.823		SA07-055	SOIL 1	Soil Water	56.4162	-111.378	-17.0586	-135.455		JPH12_007	JPHA
SA07-005	Lake	Nora Lake	56.483	-110.566	1.16	467	-8.53	-95.95	59.6271	73.2071		SB08-005	-9.15	-98.37	50.904	98.91		SB09-005	-9.76	-101.2	47.423	111.77		SB08-021-F1	021-F	FEN	56.3063	112.272	-14.48	-120.58		SB09-021-F	021-F	FEN	56.2967	112.281	-14.8019	-118.767		SA07-057	SOIL 2	Soil Water	56.367	-111.277	-16.3739	-128.29		JPH12_008	JPHE
SA07-006	Lake	Shortt Lake	56.4856	-110.225	5.58	468	-10.93	-104.8	35.5325	31.4891		SB08-006	-12.44	-114.76	24.589	51.83		SB09-006	-13.52	-118.95	19.462	69.19		SB08-023-F1	023-F	FEN	56.1058	112.041	-16.78	-128.27		SB09-023-F	023-F	FEN	56.1058	112.041	-17.2641	-134.618		SA07-060	SOIL 3	Soil Water	56.4393	-111.075	-15.0861	-125.64		JPH12_005	JPHG
SA07-007	Lake	Baker Lake	56.4336	-110.12	3.52	494	-8.12	-90.05	64.4254	112.288		SB08-007	-9.21	-98.5	50.23	186.01		SB09-007	-10.19	-100.93	43.176	240.57		SB08-029-F1	029-F	FEN	55.6366	111.626	-16.54	-128.53		SB09-029-F	029-F	FEN	55.6366	111.626	-16.7122	-130.67		SA07-062	SOIL 4	Soil Water	56.1997	-110.912	-16.0775	-128.18		JPH12_010	JPHP1
SA07-008	Lake	Raft Lake	56.419	-110.013	1.32	479	-13.09	-116.96	21.2434	45.6448		SB08-008	-13.07	-119	21.033	46.63		SB09-008	-14.98	-125.3	12.434	86.22		SB08-036-F1	036-F	FEN	56.0888	111.427	-14.39	-119.24		SB09-036-F	036-F	FEN	56.0888	111.427	-16.6189	-130.775		SA07-064	SOIL 5	Soil Water	56.2526	-110.903	-15.5562	-122.965		JPH12_011	JPHP2
SA07-009	Lake	Garson Lake	56.3125	-110.055	58.33	465	-10.49	-101.37	38.7833	145.942		SB08-009	-11.64	-108.59	29.472	220.86		SB09-009	-13.1	-114.84	21.706	327.62		SB08-056-F1	056-F	FEN	56.365	111.281	-16.32	-128.21		SB09-056-F	056-F	FEN	56.365	111.281	-16.2246	-129.504		SA07-144	SOIL 6	Soil Water	56.3493	-111.58	-13.8787	-116.24		JPH12_001	JPHP3
SA07-010	Lake	Formby Lake	56.2572	-110.036	6.81	464	-10.33	-101.12	40.0373	120.304		SB08-010	-11.11	-105.86	33.126	165.91		SB09-010	-12.34	-110.88	26.187	228.02		SB08-071-F1	071-F	FEN	56.4084	110.782	-17.43	-131.4		SB09-071-F	071-F	FEN	56.4084	110.782	-15.9333	-127.895		SA07-145	SOIL 7	Soil Water	56.2871	-111.592	-14.1295	-112.663		JPH12_002	JPHP4
SA07-011	Lake	Kimowin Lake	56.191	-110.099	8.97	460	-8.7	-94.27	56.3326	117.775		SB08-011	-8.84	-94.65	53.359	130.82		SB09-011	-9.5	-98.05	49.298	151.17		SB08-078-F1	078-F	FEN	56.1332	110.716	-17.87	-137.35		SB09-078-F	078-F	FEN	56.1332	110.716	-17.6501	-136.188		SA07-146	SOIL 8	Soil Water	56.2454	-111.65	-14.5677	-114.37		JPH12_003	JPHP5
SA07-012	Lake	South Watchusk Lake	56.1684	-110.302	9.14	453	-10.82	-105.15	35.9464	30.0025		SB08-012	-11.7	-110.16	28.902	40.64		SB09-012	-13.04	-117.4	21.846	58.17		SB08-084-F1	084-F	FEN	56.0744	111.243	-17.02	-132.19		SB09-084-F	084-F	FEN	56.0744	111.243	-17.3929	-135.425		SA07-147	SOIL 9	Soil Water	56.2049	-111.727	-14.8327	-117		JPH12_004	JPHP6
SA07-013	Lake		56.151	-110.12	2.89	468	-10.89	-104.48	35.2081	76.0747		SB08-013	-12.67	-113.29	23.022	134.16		SB09-013	-13.36	-118.96	20.132	158.25		SB08-085-F1	085-F	FEN	56.1518	111.153	-14.08	-114.88		SB09-085-F	085-F	FEN	56.1518	111.153	-12.2234	-105.56		SA07-148	SOIL 10	Soil Water	56.099	-111.82	-16.2289	-129.765		JPH12_009	JPHP7
SA07-014	Lake		56.042	-110.056	1.19	523	-8.57	-95.55	57.0721	154.237		SB08-014	-9.31	-97.68	48.427	209		SB09-014	-10.56	-104.49	39.287	293.09		SB08-092-F1	092-F	FEN	57.1425	110.867	-16.57	-129.35		SB09-092-F	092-F	FEN	57.1425	110.867	-17.6002	-136.678		SA07-149	SOIL 11	Soil Water	55.9751	-111.995	-14.5881	-123.2		JPH12_006	JPHP8
SA07-015	Lake	Hook Lake	56.039	-110.504	2.11	439	-13.15	-113.84	20.5344	5.36168		SB08-015	-13.77	-118.04	17.017	6.7		SB09-015	-13.88	-118.82	17.169	6.63		SB08-093-F1	093-F	FEN	56.219	111.222	-16.23	-126.84		SB09-093-F	093-F	FEN	56.219	111.221	-16.5809	-131.37		SA07-150	SOIL 12	Soil Water	55.9488	-112.023	-15.5308	-122.54		JPH12_012	JPHP11
SA07-016	Lake		56.0223	-110.658	1.14	442	-10.61	-105.45	37.1796	35.3381		SB08-016	-10.78	-107.17	34.887	38.71		SB09-016	-11.86	-111.8	28.824	50.22		SB08-103-F1	103-F	FEN	56.3785	110.323	-16.66	-130.36		SB09-103-F	103-F	FEN	56.3785	110.323	-16.2697	-128.749		SA07-206	SOIL 13	Soil Water	55.6324	-111.082	-16.2722	-129.63		ML12_012	MLA
SA07-017	Lake		56.27	-110.593	1.79	438	-11.49	-109.49	31.0627	33.9144		SB08-017	-13.07	-118.29	20.78	56.77		SB09-017	-14.41	-125.13	14.832	84.45		SB08-104-F1	104-F	FEN	56.5534	110.437	-17.72	-136.34		SB09-104-F	104-F	FEN	56.5534	110.437	-15.9984	-128.356		SA07-207	SOIL 14	Soil Water	55.888	-110.793	-15.3915	-123.905		ML12_015	MLE
SA07-018	Lake	Cheecham Lake	56.2822	-110.788	2.9	455	-15.27	-126.96	10.8458	76.5846		SB08-018	-15.33	-128.86	10.435	79.91		SB09-018	-15.53	-129.69	10.035	83.41		SB08-105-F1	105-F	FEN	56.6232	110.184	-17.38	-134.1		SB09-105-F	105-F	FEN	56.6232	110.184	-17.0029	-132.324		SA07-208	SOIL 15	Soil Water	56.0604	-110.871	-14.9767	-121.29		ML12_004	MLO
SA07-019	Lake		56.317	-110.888	0.52	482	-9.34	-101.95	49.6641	39.9307		SB08-019	-9.5	-102.51	47.021	43.8		SB09-019	-9.96	-104.69	45.207	46.72		SB08-114-F1	114-F	FEN	56.2437	110.96	-15.95	-127.45		SB09-114-F	114-F	FEN	56.2437	110.96	-17.4513	-137.825		SA07-209	SOIL 16	Soil Water	56.2184	-111.205	-16.006	-130.45		ML12_008	MLU
SA07-020	Lake		56.458	-112.536	0.84	502	-12.17	-110.38	26.7189	100.051		SB08-020	-14.68	-123.14	13.197	310.59		SB09-020	-10.99	-109.68	36.665	86.35		SB08-117-F1	117-F	FEN	56.1606	111.469	-16.2	-127.53		SB09-117-F	117-F	FEN	56.1606	111.469	-17.1013	-132.979										ML12_001	MLP1
SA07-021	Lake	Algar Lake	56.3166	-112.289	7.98	525	-9.71	-99.6	46.4682	108.8		SB08-021	-10.92	-104.61	35.248	166.63		SB09-021	-10.47	-104.1	41.211	131.97		SB08-121-F1	121-F	FEN	56.4931	111.426	-14.69	-123.45		SB09-121-F	121-F	FEN	56.4931	111.426	-12.9816	-115.432										ML12_002	MLP2
SA07-022	Lake		56.157	-112.088	1.04	574	-12.31	-112.17	25.3746	81.6271		SB08-022	-14.84	-122.52	12.442	189.63		SB09-022	-12.78	-116.05	23.547	89.69		SB08-138-F1	138-F	FEN	56.4095	112.079	-16.61	-129.91		SB09-138-F	138-F	FEN	56.4095	112.079	-16.4996	-132.578										ML12_003	MLP3
SA07-023	Lake		56.104	-112.055	1.02	582	-13.24	-117.15	20	60.9652		SB08-023	-16.29	-128.98	6.855	201.65		SB09-023	-13.35	-118.67	20.285	59.93		SB08-167-F1	167-F	FEN	56.5853	110.372	-16.15	-132.59		SB09-167-F	167-F	FEN	56.5853	110.372	-16.8434	-131.913										ML12_005	MLP4
SA07-024	Lake		56.07	-112.275	2.04	562	-11.16	-106.5	33.1483	116.148		SB08-024	-12.68	-114.71	23.12	186.46		SB09-024	-12.41	-114.8	25.929	161.28		SB08-170-F1	170-F	FEN	56.6219	110.056	-14.86	-122.48		SB09-170-F	170-F	FEN	56.6219	110.057	-13.2349	-112.486										ML12_006	MLP5
SA07-025	Lake		55.998	-112.407	0.59	546	-11.75	-111.65	28.9305	94.6052		SB08-025	-12.51	-115.03	23.996	120.46		SB09-025	-12.97	-118.49	22.358	131.56		SB08-219-F1	219-F	FEN	56.1387	111.951	-16.69	-130.27		SB09-219-F	219-F	FEN	56.1387	111.951	-16.5623	-127.791										ML12_009	MLP6
SA07-026	Lake	Agnes Lake	55.8074	-112.522	1.34	546	-14.16	-119.81	15.447	77.7681		SB08-026	-15	-124.8	11.752	105.97		SB09-026	-14.58	-124.7	14.065	86.58		SB08-232-F1	232-F	FEN	55.9265	112.382	-17.33	-133.29		SB09-232-F	232-F	FEN	55.9096	112.378	-15.9081	-124.335										ML12_013	MLP12
SA07-027	Lake		55.69	-112.369	1.36	652	-12.78	-115.13	22.4087	78.2531		SB08-027	-14.24	-121.66	15.248	124.06		SB09-027	-13.92	-122.3	17.486	105.71		SB08-237-F1	237-F	FEN	56.4317	110.059	-16.98	-131.37		SB09-237-F	237-F	FEN	56.4317	110.059	-13.0879	-114.785										ML12_011	MLP13
SA07-028	Lake	Base Lake	55.6494	-111.845	1.67	645	-15.19	-124.32	11.0453	81.022		SB08-028	-15.61	-127.44	9.482	95.96		SB09-028	-15.64	-130.66	9.714	93.44		SB08-238-F1	238-F	FEN	56.4599	110.19	-11.05	-104.7		SB09-238-F	238-F	FEN	56.4599	110.19	-11.9569	-106.126										ML12_010	MLP14
SA07-029	Lake	Thornbury Lake	55.6315	-111.633	0.8	668	-9.72	-96.88	43.8953	917.132		SB08-029	-10.07	-100.79	41.464	1007.51		SB09-029	-10.08	-101.71	43.729	923.01		SB08-239-F1	239-F	FEN	57.4584	111.399	-13.15	-118.61		SB09-239-F	239-F	FEN	57.4584	111.399	-12.0876	-109.578										ML12_017	MLP16
SA07-030	Lake		55.75	-110.517	1.49	572	-9.75	-96.92	44.0883	162.769		SB08-030	-9.73	-98.89	44.295	161.57		SB09-030	-10.35	-101.49	41.022	182		SB08-240-F1	240-F	FEN	57.3876	111.272	-15.7	-128.09		SB09-240-F	240-F	FEN	57.3876	111.272	-16.4163	-130.486										ML12_018	MLP17
SA07-031	Lake	Cowper Lake	55.9023	-110.479	14.72	464	-12.91	-115.09	21.8733	95.1728		SB08-031	-13.16	-117.35	20.181	104.97		SB09-031	-13.86	-120.5	17.377	125.41		SB08-241-F1	241-F	FEN	56.7062	112.546	-16.93	-133.47		SB09-241-F	241-F	FEN	56.7102	112.55	-16.3501	-130.166										ML12_016	MLP18
SA07-032	Lake	Bohn Lake	55.9061	-110.67	19.55	463	-10.7	-103.48	36.2668	106.13		SB08-032	-10.93	-105.64	33.75	117.5		SB09-032	-13.63	-117.73	18.419	253.91		SB08-242-F1	242-F	FEN	56.6518	112.665	-16.37	-130.34		SB09-242-F	242-F	FEN	56.6518	112.665	-16.8138	-132.644										ML12_007	MLP19
SA07-033	Lake		55.938	-111.457	1.63	688	-12.67	-112.6	23.0155	149.568		SB08-033	-12.57	-112.36	23.966	142.21		SB09-033	-13.42	-118.25	20.117	176.29		SB08-243-F1	243-F	FEN	57.3678	112.945	-17.87	-139.7		SB09-243-F	243-F	FEN	57.3678	112.945	-18.2389	-140.027										ML12_014	ML SHED
SA07-034	Lake		55.858	-111.817	2.07	679	-10.95	-104.2	34.2419	127.255		SB08-034	-11.8	-108.49	28.694	161.88		SB09-034	-11.8	-109.37	30.164	151.46		SB08-244-F1	244-F	FEN	57.3103	112.4	-16.99	-131.68		SB09-244-F	244-F	FEN	57.3103	112.4	-16.9326	-134.266
SA07-035	Lake		55.967	-111.832	0.81	704	-10.71	-104.17	36.2438	224.015		SB08-035	-11.39	-107.65	31.818	269.72		SB09-035	-11.45	-109.21	33.044	256.03		SB08-245-F1	245-F	FEN	57.424	112.749	-17.57	-135.69		SB09-245-F	245-F	FEN	57.424	112.749	-17.1233	-130.774
SA07-036	Lake	Egg Lake	56.067	-111.413	8.41	692	-11.07	-105.5	33.6394	154.47		SB08-036	-12.03	-106.96	27.712	200.54		SB09-036	-11.9	-109.49	30.108	179.74		SB08-246-F1	246-F	FEN	57.264	111.231	-18.34	-141.57		SB09-246-F	246-F	FEN	57.264	111.231	-18.0611	-139.946
SA07-037	Lake	Sweetheart Lake	56.238	-111.427	0.31	686	-16.35	-130.18	6.68305	63.5026		SB08-037	-16.5	-130.46	6.231	68.38		SB09-037	-16.54	-134.69	6.304	67.55		SB08-247-F1	247-F	FEN	57.0992	110.74	-17.19	-133.56		SB09-247-F	247-F	FEN	57.0974	110.744	-17.6411	-135.064
SA07-056	Lake		56.366	-111.287	0.19	715	-15.12	-127.49	11.4029	109.124		SB08-056	-15.97	-127.83	8.2	160.52		SB09-056	-15.82	-129.34	9.099	143.47		SB08-248-F1	248-F	FEN	56.9009	110.899	-17.27	-133.72		SB09-248-F	248-F	FEN	56.9009	110.899	-16.803	-129.831
SA07-059	Lake	Willow Lake	56.4485	-111.128	26.93	464	-12.48	-114.56	24.7286	195.629		SB08-059	-12.58	-113.86	23.662	206.78		SB09-059	-13.01	-115.34	22.197	223.84		SB08-250-F1	250-F	FEN	56.7604	110.898	-10.14	-98.84		SB09-250-F	250-F	FEN	56.7604	110.899	-11.3686	-105.625
SA07-061	Lake	Engstrom Lake	56.196	-110.908	0.79	568	-11.22	-108.25	32.9053	133.395		SB08-061	-11.36	-108.67	31.797	158.03		SB09-061	-11.75	-110.6	30.576	166.66		SB08-251-F1	251-F	FEN	55.7767	111.819	-14.17	-116.71		SB09-251-F	251-F	FEN	55.7767	111.819	-12.0006	-105.636
SA07-067	Lake		56.6093	-110.77	0.01	459	-13.15	-118.92	20.9697	26.3339		SB08-067	-15.73	-131.21	8.955	69.51		SB09-067	-16.38	-128.14	6.815	93.17		SB08-252-F1	252-F	FEN	55.6829	111.839	-14.92	-117.45		SB09-252-F	252-F	FEN	55.6829	111.839	-12.8137	-110.045
SA07-070	Lake		56.487	-110.714	0.08	448	-12.26	-115.56	26.1658	49.2744		SB08-070	-12.15	-119.13	26.269	49.02		SB09-070	-14.72	-127.83	13.501	108.82		SB08-253-F1	253-F	FEN	57.1481	111.984	-16.61	-133.23		SB09-253-F	253-F	FEN	57.1481	111.984	-17.1484	-136.99
SA07-071	Lake		56.4031	-110.784	0.16	453	-9.02	-100.17	53.48	87.7074		SB08-071	-9.6	-101.83	46.012	113.94		SB09-071	-10.92	-109.34	36.537	162.67		SB08-255-F1	255-F	FEN	56.7616	111.952	-13.39	-115.89		SB09-254-F	254-F	FEN	56.7881	111.776	-15.6251	-127.209
SA07-072	Lake	Christina Lake	56.3826	-110.681	0.66	449	-8.14	-94.21	64.5397	155.734		SB08-072	-8.17	-94.96	62.076	169.53		SB09-072	-8.89	-99.87	56.812	203.02										SB09-255-F	255-F	FEN	56.7616	111.952	-10.8647	-103.866
SA07-073	Lake	Muskeg Lake	56.3234	-110.772	0.62	455	-12.13	-113.32	26.8583	59.7066		SB08-073	-13.22	-119.84	20.066	85.94		SB09-073	-13.97	-124.19	17.002	104.64
SA07-074	Lake		56.3213	-110.67	0.23	465	-9.68	-103.09	46.2582	38.8711		SB08-074	-9.45	-100.19	47.456	62.04		SB09-074	-11.06	-108.99	35.408	97.57
SA07-075	Lake	Dinner Lake	56.285	-110.705	1.68	449	-7.53	-89.4	73.1721	164.117		SB08-075	-7.06	-87.64	78.397	134.88		SB09-075	-8.56	-96.29	60.766	253.68
SA07-076	Lake		56.2362	-110.756	0.05	484	-11.72	-112.52	29.4591	10.7064		SB08-076	-12.88	-118.38	21.94	15.61		SB09-076	-14.27	-123.62	15.576	23.46
SA07-077	Lake		56.2121	-110.678	0.23	474	-8.07	-93.72	64.8363	71.9454		SB08-077	-8.18	-96.42	61.835	79.79		SB09-077	-9.51	-101.92	49.637	121.41
SA07-078	Lake		56.1363	-110.708	0.26	470	-8.71	-97.23	55.8069	56.9466		SB08-078	-9.25	-98.62	48.588	72.85		SB09-078	-10.17	-105.77	42.357	90.93
SA07-079	Lake		55.662	-110.567	2.71	569	-11.13	-104.88	32.881	60.8512		SB08-079	-12.22	-112.9	25.718	84.19		SB09-079	-11.56	-111.42	31.338	64.98
SA07-081	Lake		55.846	-111.207	0.22	614	-8.95	-97.05	52.582	124.298		SB08-081	-10.25	-103.35	40.063	193.93		SB09-081	-9.16	-102.42	53.973	118.55
SA07-082	Lake		55.918	-111.039	0.41	598	-10.86	-104.64	35.0646	107.75		SB08-082	-11.14	-107.45	32.997	117.3		SB09-082	-10.99	-110.29	36.048	103.59
SA07-083	Lake		56.0434	-111.054	0.01	675	-13.39	-121.75	19.1842	75.3932		SB08-083	-13.45	-122.39	19.117	75.71		SB09-083	-13.03	-123.24	22.393	62.53
SA07-084	Lake		56.0717	-111.244	0.04	709	-16.03	-128.3	7.76376	11.8919		SB08-084	-16.52	-130.55	6.14	15.26		SB09-084	-16.35	-133.06	6.993	13.29
SA07-085	Lake		56.148	-111.148	0.76	732	-11.47	-109.37	30.8301	107.043		SB08-085	-12.56	-112.34	24.374	145.22		SB09-085	-12.44	-111.52	26.395	131.27
SA07-086	Lake		56.178	-111.102	1.36	714	-13.11	-116.09	20.9377	115.082		SB08-086	-13.46	-118.67	19.443	125.84		SB09-086	-13.47	-118.22	20.242	119.89
SA07-087	Lake	Horse Lake	56.3031	-110.934	0.24	467	-12.75	-116.76	22.9989	59.3154		SB08-087	-13.77	-121.52	17.268	83.75		SB09-087	-14.25	-125.02	15.611	94.17
SA07-088	Lake		56.388	-111.062	0.29	477	-8.31	-97.5	62.1296	148.074		SB08-088	-9.09	-98.58	51.363	213.51		SB09-088	-9.23	-101.22	53.045	201.53
SA07-089	Lake	Long Lake	56.41	-110.973	0.37	477	-12.52	-115.51	24.4309	135.19		SB08-089	-12.35	-115.46	25.048	130.99		SB09-089	-12.8	-118.44	23.468	142.18
SA07-090	Lake		56.4454	-110.993	0.15	491	-11.44	-111.11	31.5466	55.1272		SB08-090	-12.19	-113.59	26.115	70.77		SB09-090	-13.42	-119.74	20	98.54
SA07-091	Lake		56.4791	-111.041	0.22	491	-11.66	-111.85	30.0764	150.495		SB08-091	-12.96	-116.62	21.63	229.32		SB09-091	-13.52	-119.64	19.465	260.54
SA07-092	Lake		57.1471	-110.862	0.11	593	-16.13	-128.57	7.81257	105.581		SB08-092	-16.44	-130.45	6.669	128.03		SB09-092	-15.9	-129.97	9.026	92.48
SA07-093	Lake	Chain Lakes	56.2156	-111.205	2.13	722	-10.33	-102.52	39.8142	249.521		SB08-093	-11.4	-105.49	32.144	339.88		SB09-093	-10.38	-102.41	42.846	222.91
SA07-100	Lake		56.1677	-111.544	1.05	721	-9.95	-101.43	43.3253	304.56		SB08-100	-10.74	-104.01	37.411	381.41		SB09-100	-10.66	-104.7	40.345	340.47
SA07-101	Lake	Kinosis Lake	56.3309	-111.015	0.64	478	-14.06	-122.01	16.1578	54.9631		SB08-101	-14.69	-124.88	13.099	69.83		SB09-101	-14.45	-124.01	14.703	61.26
SA07-102	Lake	Sucker Lake	56.4193	-110.864	0.61	424	-12.89	-118.26	22.2991	51.0392		SB08-102	-13.04	-118.69	20.94	55.12		SB09-102	-13.58	-121.61	18.955	62.14
SA07-103	Lake	Birch Lake	56.3862	-110.384	17.48	458	-9.11	-96.51	52.3068	165.027		SB08-103	-13.17	-114.79	20.385	639.61		SB09-103	-10.79	-104.88	37.585	283.88
SA07-104	Lake	Gordon Lake	56.484	-110.407	117.84	450	-9.5	-96.16	48.3784	155.231		SB08-104	-9.9	-97.73	43.204	187.52		SB09-104	-12.36	-111.45	26.205	382.29
SA07-105	Lake		56.6406	-110.203	4.34	484	-9.43	-98.39	49.4273	198.665		SB08-105	-9.33	-101.08	49.358	199.4		SB09-105	-10.49	-103.01	40.723	273.3
SA07-106	Lake		56.5693	-111.225	0.01	411	-14.92	-125.49	12.4911	6.37653		SB08-106	-16	-130.89	7.975	10.43		SB09-106	-16.39	-129.32	6.822	12.32
SA07-109	Lake		56.5104	-110.971	0.06	438	-16.29	-133.27	7.00598	69.2208		SB08-109	-17.21	-133.61	3.811	131		SB09-109	-16.87	-132.88	5.085	97.07
SA07-111	Lake	Long Lake	56.311	-110.857	1.07	489	-8.31	-96.27	61.9053	79.1151		SB08-111	-8.62	-96.49	56.683	112.76		SB09-111	-9.15	-101.05	53.927	123.83
SA07-112	Lake		56.2162	-110.835	0.16	550	-12.27	-114.77	25.8386	62.7134		SB08-112	-12.36	-115.8	25.134	64.96		SB09-112	-13.44	-120.48	19.962	86.34
SA07-113	Lake		56.2257	-110.925	0.1	538	-10.9	-109.76	35.3292	44.5121		SB08-113	-12.61	-113.55	23.609	76.03		SB09-113	-12.32	-115.25	26.585	65.39
SA07-114	Lake		56.24	-110.954	0.2	530	-14.45	-123.66	14.3281	66.0549		SB08-114	-15.28	-125.66	10.703	91.51		SB09-114	-15.15	-127.17	11.67	83.18
SA07-115	Lake	Stoney Lake	56.272	-111.137	0.33	706	-13.27	-118.53	20.0994	251.531		SB08-115	-13.66	-120.26	18.426	279.05		SB09-115	-13.6	-122.14	19.587	259.46
SA07-116	Lake	Surmont Lake	56.3002	-111.183	0.72	705	-13.5	-114.11	18.8158	20.9788		SB08-116	-13.89	-119.35	17.127	23.44		SB09-116	-14.09	-123.54	16.877	23.85
SA07-117	Lake	Ooho Lake	56.167	-111.476	0.49	714	-11.97	-110.77	27.5406	265.014		SB08-117	-12.86	-113.28	22.573	341.24		SB09-117	-12.11	-112.78	28.561	252.64
SA07-118	Lake		56.321	-111.431	0.13	638	-14.93	-125.59	12.1758	143.935		SB08-118	-16.06	-129	7.778	234.75		SB09-118	-16.04	-132.16	8.162	222.93
SA07-120	Lake		56.419	-111.424	0.07	483	-13.9	-126.48	16.889	69.5614		SB08-120	-14.98	-122.82	11.805	145.48		SB09-120	-15.16	-128.39	11.499	149.78
SA07-121	Lake		56.494	-111.432	0.17	444	-11.27	-108.94	32.6917	49.4375		SB08-121	-12.44	-111.08	24.246	73.32		SB09-121	-12.85	-116.94	22.925	78.64
SA07-130	Lake	Crow Lake	55.8005	-112.15	2.82	599	-15.06	-126.08	11.6272	152.203		SB08-130	-15.51	-129.14	9.847	183.17		SB09-130	-15.76	-130.6	9.23	196.68
SA07-131	Lake	Mariana Lake	55.9522	-112.024	0.57	685	-10.37	-104.52	39.0189	256.642		SB08-131	-11.09	-107.52	33.912	314.29		SB09-131	-11.26	-112.11	34.39	308.17
SA07-135	Lake		56.276	-111.98	0.75	555	-8.78	-95.58	56.3465	158.359		SB08-135	-9.78	-98.86	45.301	234.22		SB09-135	-10.08	-103.83	45.029	236.55
SA07-136	Lake		56.302	-111.867	0.37	557	-10.7	-105.48	37.2271	98.6267		SB08-136	-13.47	-117.36	19.081	237.45		SB09-136	-12.16	-114.03	27.909	147.36
SA07-138	Lake		56.41	-112.082	0.09	508	-13.62	-119.08	18.436	12.8407		SB08-138	-15	-123.38	11.891	21.26		SB09-138	-13.4	-122.33	20.225	11.49
SA07-141	Lake		56.456	-111.622	0.02	471	-17.04	-133.46	4.38849	20.3776		SB08-141	-16.92	-131.63	4.715	18.91		SB09-141	-17.16	-134.87	4.07	22.03
SA07-152	Lake		56.0962	-110.535	0.22	474	-7.37	-90.68	73.926	39.3358		SB08-152	-7.84	-92.02	65.074	53.41		SB09-152	-9.29	-102.26	51.104	85.55
SA07-153	Lake		56.1351	-110.49	0.05	457	-14.21	-121.52	15.4422	56.6042		SB08-153	-15.32	-126.97	10.504	87.23		SB09-153	-15.59	-129.63	9.805	94.06
SA07-156	Lake		56.0877	-110.329	0.29	464	-8.92	-96.85	52.8101	53.4703		SB08-156	-10.39	-101.49	38.143	90.71		SB09-156	-10.87	-108.48	36.224	97.81
SA07-157	Lake		56.0157	-110.149	0.15	497	-9.77	-97.41	44.409	170.345		SB08-157	-10.91	-104.48	34.412	251.05		SB09-157	-10.06	-104.99	43.518	176.03
SA07-158	Lake		56.1382	-110.027	0.28	480	-13.63	-117.33	18.2456	42.6559		SB08-158	-14.55	-121.88	13.731	59.33		SB09-158	-15.36	-127.99	10.767	77.89
SA07-160	Lake	North Watchusk Lake	56.2434	-110.353	0.01	451	-11.75	-109.19	29.2141	3.45052		SB08-160	-13.94	-116.31	16.431	7.05		SB09-160	-13.32	-118.7	20.332	5.47
SA07-161	Lake		56.3296	-110.451	0.06	458	-11.96	-113.44	27.9458	33.3979		SB08-161	-14.45	-124.01	14.148	76.42		SB09-161	-15.62	-129.03	9.67	116.77
SA07-163	Lake		56.4303	-110.469	0.2	464	-11.85	-110.98	28.787	66.8144		SB08-163	-13.16	-118	20.482	103.06		SB09-163	-14.06	-122.63	16.642	131.99
SA07-164	Lake	Edna Lake	56.4317	-110.327	1.63	487	-8.56	-93.03	58.9325	126.815		SB08-164	-9.13	-96.87	51.172	166.44		SB09-164	-10.11	-104.96	44.006	215.25
SA07-165	Lake	Gipsy Lake	56.4179	-110.235	35.53	466	-8.87	-93.77	55.1637	297.661		SB08-165	-9.16	-95.44	50.589	349.81		SB09-165	-9.74	-97.57	47.458	391
SA07-167	Lake		56.584	-110.378	0.16	468	-14.35	-121.53	14.9468	149.574		SB08-167	-13.02	-121.15	21.296	98.34		SB09-167	-15.22	-126	11.396	203.12
SA07-168	Lake		56.5895	-110.229	0.12	470	-8.89	-98.94	55.3458	52.4745		SB08-168	-9	-100.71	52.681	57.65		SB09-168	-10.84	-108.19	37.464	100.74
SA07-169	Lake		56.606	-110.091	0.31	491	-8.96	-97.11	54.2676	77.7791		SB08-169	-10.11	-103.28	41.698	122.43		SB09-169	-10.52	-104.3	40.305	129.08
SA07-170	Lake		56.6213	-110.053	0.01	494	-15.1	-125.37	11.6845	13.3771		SB08-170	-16.29	-129.73	6.959	23.52		SB09-170	-16.3	-130.08	7.181	22.75
SA07-171	Lake		56.6278	-110.033	0.7	485	-15.27	-124.77	10.9617	212.15		SB08-171	-14.72	-125.01	13.112	173.93		SB09-171	-16.11	-129.35	7.881	304.28
SA07-172	Lake		56.655	-110.069	0.01	481	-16.24	-125.99	7.22638	5.15486		SB08-172	-16.45	-130.3	6.389	5.88		SB09-172	-17.03	-133.01	4.587	8.33
SA07-175	Lake	Campbell Lake	56.6422	-110.538	3.33	474	-8.61	-96.15	59.0397	155.8		SB08-175	-9.14	-100.21	51.404	203.15		SB09-175	-10.97	-105.25	36.55	351.94
SA07-176	Lake		56.6761	-110.694	0.01	446	-17.2	-134.64	3.93235	92.7071		SB08-176	-17.26	-134.93	3.661	99.8		SB09-176	-17.53	-136.24	2.905	126.64
SA07-177	Lake		56.5666	-110.762	0.01	448	-17.19	-134.96	3.938	8.25017		SB08-177	-17.63	-133.37	2.511	13.1		SB09-177	-16.56	-128.96	6.176	5.15
SA07-178	Lake		56.5984	-110.873	0.02	432	-16.73	-133.78	5.48098	30.5502		SB08-178	-17.23	-132.25	3.754	45.31		SB09-178	-16.8	-131.04	5.312	31.57
SA07-179	Lake		56.5662	-110.946	0.01	424	-16.18	-132.54	7.4194	2.72465		SB08-179	-17.63	-132.1	2.51	8.42		SB09-179	-16.93	-131.61	4.887	4.23
SA07-180	Lake	Wappau Lake	55.5222	-111.574	4.61	635	-13.73	-120.49	17.3428	106.421		SB08-180	-14.42	-122.41	14.279	133.61		SB09-180	-14.49	-123.8	14.537	130.87
SA07-181	Lake		55.4218	-111.66	8.65	649	-9.75	-96.95	43.0602	176.37		SB08-181	-9.88	-96.36	42.514	180.18		SB09-181	-10.02	-98.38	43.513	173.28
SA07-182	Lake	Glover Lake	55.4934	-111.315	0.71	649	-15.2	-124.55	10.9846	117.033		SB08-182	-15.17	-124.94	11.202	114.5		SB09-182	-15.29	-126.52	11.099	115.69
SA07-183	Lake	Edwards Lake	55.5005	-111.254	0.32	645	-15.66	-124.56	9.08148	77.8825		SB08-183	-16.17	-125.4	7.39	90.09		SB09-183	-15.7	-127.7	9.441	69.1
SA07-184	Lake	Wiau Lake	55.3933	-111.304	26.46	648	-10.55	-101.32	36.507	84.3998		SB08-184	-12.67	-110.53	23.031	158.51		SB09-184	-11.2	-105.07	33.752	94.74
SA07-185	Lake	Clyde Lake	55.3061	-111.464	11.78	649	-11.01	-101.57	33.042	24.8734		SB08-185	-11.38	-105.43	30.874	27.38		SB09-185	-12.1	-109.8	27.487	32.08
SA07-186	Lake	Behan Lake	55.2833	-111.594	14.15	651	-9.26	-93.56	47.2581	175.645		SB08-186	-9.92	-97.53	41.984	229.51		SB09-186	-9.46	-96.31	48.657	177.43
SA07-187	Lake	Big Chief Lake	55.2383	-111.642	2.67	634	-8.77	-93.53	51.9948	86.6571		SB08-187	-9.05	-94.76	49.787	94.19		SB09-187	-9.2	-96.46	51.164	89.41
SA07-188	Lake	Piche Lake	55.0349	-111.592	5.28	587	-10.16	-99.9	39.3217	6.78787		SB08-188	-10.73	-100.24	35.139	8.06		SB09-188	-10.13	-99.13	41.879	6.13
SA07-189	Lake	Heart Lake	55.0222	-111.488	31.73	587	-10.69	-102.58	35.1839	60.052		SB08-189	-10.64	-102.21	35.714	58.77		SB09-189	-10.71	-102.68	36.975	55.85
SA07-190	Lake	Logan Lake	55.0783	-111.365	17.44	590	-11.95	-108.23	26.7912	91.9152		SB08-190	-11.67	-108.46	28.653	84.12		SB09-190	-12.2	-110.87	26.571	92.91
SA07-191	Lake		55.2884	-111.054	n.d.	n.d.	-11.6	-106.4	42.6484	84.5659
SA07-192	Lake		55.0873	-110.862	n.d.	n.d.	-14.52	-118.62	24.1577	6.8462
SA07-193	Lake		54.962	-110.384	n.d.	n.d.	-8.99	-92.63	67.5604	117.409
SA07-194	Lake		55.083	-110.069	n.d.	n.d.	-9.05	-91.95	70.369	147.439
SA07-195	Lake		55.2271	-110.117	n.d.	n.d.	-12.62	-109.25	38.2543	35.4545
SA07-196	Lake		55.2915	-110.417	n.d.	n.d.	-10.34	-99.36	55.7228	100.163
SA07-197	Lake		55.3637	-110.231	n.d.	n.d.	-13.75	-113.71	33.1236	109.126
SA07-198	Lake	Grist Lake	55.3758	-110.473	11.13	596	-12.22	-111.14	25.4228	138.76		SB08-198	-12.18	-109.53	25.759	136.44		SB09-198	-12.38	-110.27	25.669	137.06
SA07-199	Lake	Winefred Lake	55.4901	-110.535	126.19	588	-11.93	-107.56	27.2797	171.805		SB08-199	-12.39	-108.43	24.561	196.53		SB09-199	-12.49	-110.26	25.052	191.66
SA07-200	Lake	Kirby Lake	55.4716	-110.767	5.37	628	-9.52	-98.11	45.3971	245.953		SB08-200	-9.84	-95.65	43.01	268.12		SB09-200	-10.02	-98.24	43.735	261.13
SA07-201	Lake	Christina Lake	55.6207	-110.909	21.68	550	-14.81	-124.53	12.6	63.571		SB08-201	-15.08	-123.65	11.451	70.71		SB09-201	-15.36	-126.06	10.727	75.98
SB08-210	Lake	49 Lake	56.3054	-110.891	0.41	473	n.d.	n.d.	n.d.	n.d.		SB08-210	-11.45	-111.35	28.029	44.69		SB09-210	-12.58	-117.24	21.462	62.61
SB08-211	Lake		56.5247	-110.026	1.53	493	n.d.	n.d.	n.d.	n.d.		SB08-211	-8.87	-96.58	49.487	211.9		SB09-211	-10.25	-103.75	37.269	334.04
SB08-212	Lake		56.299	-110.249	0.15	475	n.d.	n.d.	n.d.	n.d.		SB08-212	-9.76	-101.77	40.404	68.22		SB09-212	-11.17	-111.38	29.898	105.16
SB08-213	Lake		55.8216	-110.172	0.4	562	n.d.	n.d.	n.d.	n.d.		SB08-213	-9.55	-99.32	41.837	270.15		SB09-213	-10.63	-104.95	33.471	374.04
SB08-214	Lake		55.6933	-110.073	1.12	574	n.d.	n.d.	n.d.	n.d.		SB08-214	-13.41	-115.57	17.302	149.58		SB09-214	-13.76	-118.59	15.699	167.48
SB08-215	Lake	Royemma Lake	55.4817	-110.131	0.76	645	n.d.	n.d.	n.d.	n.d.		SB08-215	-8.99	-94.07	46.453	12.31		SB09-215	-13.15	-115.73	18.834	42.11
SB08-216	Lake		56.5249	-112.083	0.51	468	n.d.	n.d.	n.d.	n.d.		SB08-216	-11.05	-105.16	31.254	424.54		SB09-216	-10.28	-105.62	36.806	336.03
SB08-217	Lake		56.3831	-111.728	0.03	511	n.d.	n.d.	n.d.	n.d.		SB08-217	-16.32	-129.88	6.133	12.78		SB09-217	-16.41	-128.78	5.848	13.44
SB08-218	Lake		56.1207	-111.669	0.1	721	n.d.	n.d.	n.d.	n.d.		SB08-218	-15.05	-125.53	11.885	210.79		SB09-218	-14.26	-121.15	15.192	159.77
SB08-219	Lake	Horse Lake	56.1415	-111.946	0.26	587	n.d.	n.d.	n.d.	n.d.		SB08-219	-16.53	-129.65	5.617	54.32		SB09-219	-15.07	-122.62	10.777	27.01
SB08-220	Lake		56.056	-111.837	0.2	731	n.d.	n.d.	n.d.	n.d.		SB08-220	-14.59	-123.89	13.769	225.55		SB09-220	-13.26	-117.78	19.962	146.37
SB08-221	Lake		55.9015	-111.69	0.37	684	n.d.	n.d.	n.d.	n.d.		SB08-221	-11.59	-108.43	28.552	3434.78		SB09-221	-10.6	-103.73	35.418	2557.14
SB08-222	Lake		55.7212	-110.997	0.4	555	n.d.	n.d.	n.d.	n.d.		SB08-222	-14.93	-122.81	10.663	412.55		SB09-222	-14.7	-122.21	11.551	377.72
SB08-223	Lake		55.6893	-111.071	0.23	554	n.d.	n.d.	n.d.	n.d.		SB08-223	-11.82	-109.66	25.375	163.98		SB09-223	-12.1	-112.49	23.759	178.16
SB08-224	Lake		55.7198	-111.584	0.07	676	n.d.	n.d.	n.d.	n.d.		SB08-224	-15.15	-122.17	10.682	65.05		SB09-224	-13.54	-117.87	17.544	36.83
SB08-225	Lake		55.85	-111.045	0.08	573	n.d.	n.d.	n.d.	n.d.		SB08-225	-10.98	-106.25	30.999	1136.68		SB09-225	-10.26	-102.74	36.229	915.26
SB08-226	Lake		56.0275	-110.977	0.13	603	n.d.	n.d.	n.d.	n.d.		SB08-226	-10.19	-104.79	37.749	87.28		SB09-226	-9.99	-104.39	39.377	82.01
SB08-227	Lake		56.1038	-110.924	0.01	647	n.d.	n.d.	n.d.	n.d.		SB08-227	-11.71	-114.2	27.84	31.36		SB09-227	-9.21	-101.4	47.461	14.47
SB08-228	Lake		56.22	-111.055	0.04	661	n.d.	n.d.	n.d.	n.d.		SB08-228	-13.86	-120.52	16.828	91.16		SB09-228	-13.48	-119.14	18.655	80.75
SB08-229	Lake		56.3177	-111.042	0.06	521	n.d.	n.d.	n.d.	n.d.		SB08-229	-15.99	-126.77	7.279	314.37		SB09-229	-15.94	-127.41	7.462	306.16
SB08-230	Lake		56.5584	-111.462	0.07	410	n.d.	n.d.	n.d.	n.d.		SB08-230	-11.2	-111.2	29.689	26.6		SB09-230	-12.37	-117.71	22.642	37.78
SB08-231	Lake		56.4557	-111.332	0.09	466	n.d.	n.d.	n.d.	n.d.		SB08-231	-15.92	-126.17	7.256	132.06		SB09-231	-16.37	-130.54	5.752	168.88
SB08-232	Lake		55.9215	-112.391	2.02	557	n.d.	n.d.	n.d.	n.d.		SB08-232	-14.58	-122.25	12.226	158.3		SB09-232	-11.57	-109.21	27.319	60.63
SB08-233	Lake		55.8776	-112.113	0.15	701	n.d.	n.d.	n.d.	n.d.		SB08-233	-13.89	-119.39	16.287	436.58		SB09-233	-12.38	-113.08	23.997	273.94
SB08-234	Lake	Caribou Lake	55.4953	-111.945	0.83	651	n.d.	n.d.	n.d.	n.d.		SB08-234	-13.11	-115.9	19.138	180.54		SB09-234	-12.95	-116.09	19.927	171.78
SB08-235	Lake		56.256	-112.4	1.58	521	n.d.	n.d.	n.d.	n.d.		SB08-235	-12.94	-115.3	20.07	166.79		SB09-235	-11.76	-110.94	26.746	116.43
SB08-236	Lake		56.3856	-112.555	0.4	507	n.d.	n.d.	n.d.	n.d.		SB08-236	-9.65	-100.78	42.512	226.76		SB09-236	-9.18	-100.5	46.878	193.47
SB08-237	Lake		56.4257	-110.056	0.66	492	n.d.	n.d.	n.d.	n.d.		SB08-237	-11.31	-103.91	29.553	23.48		SB09-237	-13.06	-115.26	19.536	39.76
SB08-238	Lake	Mary Lake	56.4607	-110.183	0.4	472	n.d.	n.d.	n.d.	n.d.		SB08-238	-10.92	-107.24	31.989	4.75		SB09-238	-11.08	-105.06	30.877	4.99
SB08-239	Lake	McClelland Lake	57.4712	-111.352	30.52	290	n.d.	n.d.	n.d.	n.d.		SB08-239	-9.55	-97.56	42.8	114.03		SB09-239	-9.52	-97.16	43.089	112.77
SB08-240	Lake		57.389	-111.276	0.05	284	n.d.	n.d.	n.d.	n.d.		SB08-240	-15.85	-130.13	7.702	47.88		SB09-240	-16.32	-131.58	6.085	61.58
SB08-241	Lake		56.7119	-112.549	0.04	482	n.d.	n.d.	n.d.	n.d.		SB08-241	-16.5	-129.31	5.777	95.69		SB09-241	-13.68	-121.84	16.876	29.42
SB08-242	Lake		56.6573	-112.665	0.01	494	n.d.	n.d.	n.d.	n.d.		SB08-242	-16.63	-129.86	5.363	6.34		SB09-242	-13.62	-120.54	17.169	1.77
SB08-243	Lake	Legend Lake	57.41	-112.93	17.02	778	n.d.	n.d.	n.d.	n.d.		SB08-243	-13.28	-115.07	23.107	678.34		SB09-243	-12.73	-114.41	26.306	574.17
SB08-244	Lake		57.3145	-112.398	0.39	590	n.d.	n.d.	n.d.	n.d.		SB08-244	-10.86	-103.99	36.208	72.54		SB09-244	-10.36	-106.25	40.168	61.86
SB08-245	Lake	Namur Lake	57.42	-112.69	43.31	713	n.d.	n.d.	n.d.	n.d.		SB08-245	-12.58	-112.94	26.575	483.44		SB09-245	-12.35	-111.96	28.027	450.41
SB08-246	Lake	Kearl Lake	57.29	-111.24	5.37	327	n.d.	n.d.	n.d.	n.d.		SB08-246	-11.87	-110.67	26.202	102.62		SB09-246	-12.79	-115.44	21.099	135.37
SB08-247	Lake		57.0926	-110.751	0.33	600	n.d.	n.d.	n.d.	n.d.		SB08-247	-15.93	-127.52	9.217	108.58		SB09-247	-15.81	-126.69	9.66	103.16
SB08-248	Lake		56.89	-110.9	1.9	488	n.d.	n.d.	n.d.	n.d.		SB08-248	-11.23	-101.7	31.414	396.35		SB09-248	-11.89	-110.47	27.133	483.29
SB08-249	Lake		57.4191	-111.555	0.01	594	n.d.	n.d.	n.d.	n.d.		SB08-249	-14.56	-127.51	15.294	96.43		SB09-249	-14.45	-125.79	15.795	92.87
SB08-250	Lake		56.77	-110.91	3.11	483	n.d.	n.d.	n.d.	n.d.		SB08-250	-10.4	-99.99	36.87	360.59		SB09-250	-11.32	-105.4	30.222	477.21
SB08-251	Lake		55.79	-111.83	1.96	674	n.d.	n.d.	n.d.	n.d.		SB08-251	-10.48	-96.93	35.803	228.79		SB09-251	-9.16	-94.64	46.787	148.59
SB08-252	Lake		55.68	-111.83	1.48	671	n.d.	n.d.	n.d.	n.d.		SB08-252	-10.51	-99.54	35.228	253.25		SB09-252	-9.97	-98.71	39.362	213.85
SB08-253	Lake		57.1463	-111.984	0.03	361	n.d.	n.d.	n.d.	n.d.		SB08-253	-12.02	-112.34	25.36	1023.95		SB09-253	-10.68	-112.13	34.089	684.35
SB08-254	Lake	Halfway Lake	56.7827	-111.788	0.08	516	n.d.	n.d.	n.d.	n.d.		SB08-254	-13.39	-116.56	18.921	119.25		SB09-254	-12.9	-118.43	21.436	102.47
SB08-255	Lake	Round Lake	56.77	-111.95	2.26	511	n.d.	n.d.	n.d.	n.d.		SB08-255	-10.43	-101.31	37.081	96.67		SB09-255	-9.73	-100.2	42.839	77.33
SB09-260	Lake		56.7001	-112.689	n.d.	n.d.	n.d.	n.d.	n.d.	n.d.		SB09-260	n.d.	n.d.	n.d.	n.d.		SB09-260	-13.77	-120.35	16.459	1.17
SB09-263	Lake		56.834	-112.722	n.d.	n.d.	n.d.	n.d.	n.d.	n.d.		SB09-263	n.d.	n.d.	n.d.	n.d.		SB09-263	-15.08	-126.94	11.182	121.87
SB09-265	Lake				n.d.	n.d.	n.d.	n.d.	n.d.	n.d.		SB09-265	n.d.	n.d.	n.d.	n.d.		SB09-265	-11.27	-109.42	30.77	200.75
SB09-266	Lake		55.9872	-111.994	n.d.	n.d.	n.d.	n.d.	n.d.	n.d.		SB09-266	n.d.	n.d.	n.d.	n.d.		SB09-266	-10.54	-103.92	36.044	311.98
SB09-267	Lake		55.9172	-111.996	n.d.	n.d.	n.d.	n.d.	n.d.	n.d.		SB09-267	n.d.	n.d.	n.d.	n.d.		SB09-267	-12.49	-113.72	23.206	183.34
SB09-268	Lake		55.9245	-112.08	n.d.	n.d.	n.d.	n.d.	n.d.	n.d.		SB09-268	n.d.	n.d.	n.d.	n.d.		SB09-268	-12.88	-115.96	21.148	359.84
[truncated: 44 more columns]

## Sheet: Sheet3
Lake Elev (m)	Model output Water yield (mm) for 18O	Model output Water yield (mm) for 18O	Model output Water yield (mm) for 18O
429	64.9864	61.52	112.84		28.6814
467	73.2071	98.91	111.77		19.6346
468	31.4891	51.83	69.19		18.8701
494	112.288	186.01	240.57		64.3789
479	45.6448	46.63	86.22		23.147
465	145.942	220.86	327.62		91.3031
464	120.304	165.91	228.02		54.0683
460	117.775	130.82	151.17		16.83
453	30.0025	40.64	58.17		14.2236
468	76.0747	134.16	158.25		42.2434
523	154.237	209	293.09		69.9408
439	5.36168	6.7	6.63		0.753288
442	35.3381	38.71	50.22		7.803
438	33.9144	56.77	84.45		25.3061
455	76.5846	79.91	83.41		3.41305
482	39.9307	43.8	46.72		3.40569
502	100.051	310.59	86.35		125.697
525	108.8	166.63	131.97		29.1044
574	81.6271	189.63	89.69		60.1632
582	60.9652	201.65	59.93		81.5249
562	116.148	186.46	161.28		35.6246
546	94.6052	120.46	131.56		18.962
546	77.7681	105.97	86.58		14.4278
652	78.2531	124.06	105.71		23.0538
645	81.022	95.96	93.44		7.99687
668	917.132	1007.51	923.01		50.5685
572	162.769	161.57	182		11.4647
464	95.1728	104.97	125.41		15.4276
463	106.13	117.5	253.91		82.2353
688	149.568	142.21	176.29		17.9335
679	127.255	161.88	151.46		17.764
704	224.015	269.72	256.03		23.4568
692	154.47	200.54	179.74		23.0712
686	63.5026	68.38	67.55		2.60958
715	109.124	160.52	143.47		26.1783
464	195.629	206.78	223.84		14.2083
568	133.395	158.03	166.66		17.2625
459	26.3339	69.51	93.17		33.8896
448	49.2744	49.02	108.82		34.4523
453	87.7074	113.94	162.67		38.0398
449	155.734	169.53	203.02		24.3168
455	59.7066	85.94	104.64		22.5717
465	38.8711	62.04	97.57		29.5656
449	164.117	134.88	253.68		61.9001
484	10.7064	15.61	23.46		6.43327
474	71.9454	79.79	121.41		26.5848
470	56.9466	72.85	90.93		17.0033
569	60.8512	84.19	64.98		12.4551
614	124.298	193.93	118.55		41.9598
598	107.75	117.3	103.59		7.02936
675	75.3932	75.71	62.53		7.51969
709	11.8919	15.26	13.29		1.69212
732	107.043	145.22	131.27		19.3176
714	115.082	125.84	119.89		5.38919
467	59.3154	83.75	94.17		17.8907
477	148.074	213.51	201.53		34.8401
477	135.19	130.99	142.18		5.65269
491	55.1272	70.77	98.54		21.9869
491	150.495	229.32	260.54		56.7127
593	105.581	128.03	92.48		17.9787
722	249.521	339.88	222.91		61.3119
721	304.56	381.41	340.47		38.4523
478	54.9631	69.83	61.26		7.46238
424	51.0392	55.12	62.14		5.61489
458	165.027	639.61	283.88		246.948
450	155.231	187.52	382.29		122.837
484	198.665	199.4	273.3		42.8798
411	6.37653	10.43	12.32		3.03665
438	69.2208	131	97.07		30.9394
489	79.1151	112.76	123.83		23.2878
550	62.7134	64.96	86.34		13.0408
538	44.5121	76.03	65.39		16.0337
530	66.0549	91.51	83.18		12.9783
706	251.531	279.05	259.46		14.1651
705	20.9788	23.44	23.85		1.55292
714	265.014	341.24	252.64		47.9818
638	143.935	234.75	222.93		49.3747
483	69.5614	145.48	149.78		45.1242
444	49.4375	73.32	78.64		15.5535
599	152.203	183.17	196.68		22.8023
685	256.642	314.29	308.17		31.6645
555	158.359	234.22	236.55		44.4864
557	98.6267	237.45	147.36		70.4309
508	12.8407	21.26	11.49		5.29405
471	20.3776	18.91	22.03		1.56091
474	39.3358	53.41	85.55		23.6883
457	56.6042	87.23	94.06		19.9479
464	53.4703	90.71	97.81		23.816
497	170.345	251.05	176.03		45.0439
480	42.6559	59.33	77.89		17.6255
451	3.45052	7.05	5.47		1.80421
458	33.3979	76.42	116.77		41.6932
464	66.8144	103.06	131.99		32.6562
487	126.815	166.44	215.25		44.297
466	297.661	349.81	391		46.7768
468	149.574	98.34	203.12		52.3943
470	52.4745	57.65	100.74		26.4987
491	77.7791	122.43	129.08		27.8977
494	13.3771	23.52	22.75		5.64689
485	212.15	173.93	304.28		67.0072
481	5.15486	5.88	8.33		1.66382
474	155.8	203.15	351.94		102.348
446	92.7071	99.8	126.64		17.8985
448	8.25017	13.1	5.15		4.00696
432	30.5502	45.31	31.57		8.24298
424	2.72465	8.42	4.23		2.95125
635	106.421	133.61	130.87		14.9694
649	176.37	180.18	173.28		3.45624
649	117.033	114.5	115.69		1.26722
645	77.8825	90.09	69.1		10.5415
648	84.3998	158.51	94.74		40.1369
649	24.8734	27.38	32.08		3.65849
651	175.645	229.51	177.43		30.5967
634	86.6571	94.19	89.41		3.81163
587	6.78787	8.06	6.13		0.981157
587	60.052	58.77	55.85		2.15354
590	91.9152	84.12	92.91		4.8135
596	138.76	136.44	137.06		1.20128
588	171.805	196.53	191.66		13.0976
628	245.953	268.12	261.13		11.3328
550	63.571	70.71	75.98		6.22793
